# Supplementary material for: In Vivo Assessment of Laboratory-Grown Kidney Tissue Grafts
Source: Bioengineering (Basel). 2023 Oct 29;10(11):1261. doi: 10.3390/bioengineering10111261 (PMC10669198; doi:10.3390/bioengineering10111261)
Supplement: Supplementary file 1 [file bioengineering-10-01261-s001.zip]

Archive with 1 entries (1 files):
- bioengineering-2564976-supplementary.pdf
